# Supplementary material for: Humanized Bone Model Identifies BMP6 as a Multifunctional Regulator in Myeloma Bone Disease
Source: Biomolecules. 2025 Dec 18;15(12):1747. doi: 10.3390/biom15121747 (PMC12731031; doi:10.3390/biom15121747)
Supplement: Supplementary file 1 [file biomolecules-15-01747-s001.zip]

Archive with 1 entries (1 files):
- biomolecules-3990802-supplementary.pdf
